# Supplementary material for: B-Cell Epitopes-Based Chimeric Protein from SARS-CoV-2 N and S Proteins Is Recognized by Specific Antibodies in Serum and Urine Samples from Patients
Source: Viruses. 2023 Sep 5;15(9):1877. doi: 10.3390/v15091877 (PMC10538162; doi:10.3390/v15091877)
Supplement: Supplementary file 1 [file viruses-15-01877-s001.zip]

Archive with 1 entries (1 files):
- viruses-2588888-supplementary.pdf
